# Supplementary material for: Enhanced Osteogenesis of Dental Pulp Stem Cells In Vitro Induced by Chitosan–PEG-Incorporated Calcium Phosphate Cement
Source: Polymers (Basel). 2021 Jul 9;13(14):2252. doi: 10.3390/polym13142252 (PMC8309336; doi:10.3390/polym13142252)
Supplement: Supplementary file 1 [file polymers-13-02252-s001.zip]

Archive with 1 entries (1 files):
- polymers-1296944-supplementary.pdf
